# Supplementary material for: Pan-cancer analysis identifies venous thromboembolism-related genes F3, PLAT, and C1S as potential prognostic biomarkers for glioblastoma and lower grade glioma
Source: Mol Biomed. 2024 Aug 24;5:34. doi: 10.1186/s43556-024-00197-9 (PMC11343955; doi:10.1186/s43556-024-00197-9)
Supplement: Supplementary file 2 — Additional file 2: Table S1. [file 43556_2024_197_MOESM2_ESM.xlsx]

## Sheet: Table S1
Table S1. The number of samples used in each figure.
Figure 2a and S1			Figure 3a								Figure 3b				Figure 5a				Figure 5b														Figure 7a
Tumor Type	Samples number		Tumor Type	Samples number							Tumor Type	Samples number			Tumor Type	Samples number			Tumor Type	Samples number													Tumor Type	Samples number
				F3	SERPINC1	F2	PLG	PLAT	C1S			TMB	MSI			Normal	Tumor			F3		SERPINC1		F2		PLG		PLAT		C1S				OS	DSS	DFI	PFI
GBM	152		ACC	76	63	19	67	76	76		ACC	77	77		GBM	5	153			N	T	N	T	N	T	N	T	N	T	N	T		ACC	77	75	44	76
GBMLGG	656		BLCA	403	357	292	329	403	403		BLCA	407	407		GBMLGG	5	662		BLCA	19	19	19	19	19	19	19	19	19	19	19	19		BLCA	398	385	184	397
LGG	504		BRCA	774	744	502	655	774	774		BRCA	981	1039		LGG	5	509		BRCA	113	113	113	113	113	113	113	113	113	113	113	113		BRCA	1044	1025	905	1043
CESC	291		CESC	301	277	183	264	301	301		CESC	286	302		CESC	3	304		CESC	3	3	3	3	3	3	3	3	3	3	3	3		CESC	273	269	171	273
LUAD	500		CHOL	36	36	35	36	36	36		CHOL	36	36		LUAD	109	513		CHOL	8	8	8	8	8	8	8	8	8	8	8	8		CHOL	33	32	23	33
COAD	282		COAD	271	220	240	263	271	271		COAD	282	285		COAD	41	288		COAD	41	41	41	41	41	41	41	41	41	41	41	41		COAD	278	263	103	275
COADREAD	373		COADREAD	358	299	320	350	358	358		COADREAD	372	374		COADREAD	51	380		ESCA	8	8	8	8	8	8	8	8	8	8	8	8		COADREAD	368	347	132	363
LAML	149		DLBC	47	38	28	37	47	47		DLBC	37	47		BRCA	113	1092		HNSC	43	43	43	43	43	43	43	43	43	43	43	43		DLBC	44	44	26	43
BRCA	1077		ESCA	179	165	132	171	179	179		ESCA	180	180		ESCA	13	181		KICH	24	24	24	24	24	24	24	24	24	24	24	24		ESCA	175	173	84	173
ESCA	181		GBM	51	50	20	31	51	51		GBM	149	151		STES	49	595		KIRC	72	72	72	72	72	72	72	72	72	72	72	72		GBM	144	131		143
STES	569		GBMLGG	55	518	342	514	558	558		GBMLGG	650	657		KIRP	129	288		KIRP	32	32	32	32	32	32	32	32	32	32	32	32		GBMLGG	619	598	127	616
SARC	258		HNSC	512	467	302	423	512	512		HNSC	498	500		KIPAN	129	884		LIHC	50	50	50	50	50	50	50	50	50	50	50	50		HNSC	509	485	128	508
KIRP	285		KICH	65	62	25	49	65	65		KICH	66	66		STAD	36	414		LUAD	58	58	58	58	58	58	58	58	58	58	58	58		KICH	64	64	29	64
KIPAN	878		KIPAN	642	607	520	616	642	642		KIPAN	679	688		PRAD	52	495		LUSC	49	49	49	49	49	49	49	49	49	49	49	49		KIPAN	855	840	319	845
STAD	388		KIRC	309	294	276	304	309	309		KIRC	334	337		UCEC	23	180		PAAD	4	4	4	4	4	4	4	4	4	4	4	4		KIRC	515	504	113	508
PRAD	495		KIRP	268	251	219	263	268	268		KIRP	279	285		HNSC	44	518		PCPG	3	3	3	3	3	3	3	3	3	3	3	3		KIRP	276	272	177	273
UCEC	178		LAML	161	137	162	163	166	170		LAML	126	129		KIRC	129	530		PRAD	52	52	52	52	52	52	52	52	52	52	52	52		LAML	144
HNSC	517		LGG	507	468	322	483	507	507		LGG	501	506		LUSC	109	498		READ	9	9	9	9	9	9	9	9	9	9	9	9		LGG	474	466	126	472
KIRC	528		LIHC	366	366	366	366	366	366		LIHC	357	367		LIHC	50	369		SARC	2	2	2	2	2	2	2	2	2	2	2	2		LIHC	341	333	294	340
LUSC	491		LUAD	451	406	279	434	451	451		LUAD	509	511		THCA	59	504		SKCM	1	1	1	1	1	1	1	1	1	1	1	1		LUAD	490	457	294	486
THYM	118		LUSC	361	298	179	319	361	361		LUSC	486	490		READ	10	92		STAD	27	27	27	27	27	27	27	27	27	27	27	27		LUSC	468	418	292	467
LIHC	363		MESO	87	82	44	72	87	87		MESO	82	83		PAAD	4	178		THCA	59	59	59	59	59	59	59	59	59	59	59	59		MESO	84	64	14	82
THCA	503		OV	9	9	9	8	9	9		OV	303	303		PCPG	3	177		THYM	2	2	2	2	2	2	2	2	2	2	2	2		OV	407	378	203	407
MESO	85		PAAD	156	148	126	152	156	156		PAAD	171	176		BLCA	19	407		UCEC	23	23	23	23	23	23	23	23	23	23	23	23		PAAD	172	166	68	171
READ	91		PCPG	176	172	71	137	176	176		PCPG	177	177		KICH	129	66																PCPG	170	170	152	168
SKCM	351		PRAD	491	448	368	485	491	491		PRAD	492	495		CHOL	9	36																PRAD	492	490	337	492
PAAD	177		READ	87	79	80	87	87	87		READ	90	89																				READ	90	84	29	88
OV	417		SARC	253	240	183	228	253	253		SARC	234	252																				SARC	254	248	149	250
TGCT	132		SKCM	102	84	36	64	102	102		SKCM	102	102																				SKCM	444	341		96
PCPG	177		STAD	369	320	305	337	369	369		STAD	409	412																				SKCM-M	347	438		338
SKCM	101		STES	548	485	437	508	548	548		STES	589	592																				SKCM-P	97	97		434
UVM	79		TGCT	147	124	147	131	147	147		TGCT	143	148																				STAD	372	351	232	375
UCS	56		THCA	499	476	180	416	499	499		THCA	489	493																				STES	547	524	316	548
BLCA	405		THYM	119	114	96	104	119	119		THYM	118	118																				TGCT	128	128	101	126
ACC	77		UCEC	173	162	144	149	173	173		UCEC	175	180																				THCA	501	495	352	499
KICH	65		UCS	57	53	46	51	57	57		UCS	57	57																				THYM	117	117		117
CHOL	36		UVM	79	54	19	38	79	79		UVM	79	79																				UCEC	166	164	115	166
DLBC	46																																UCS	55	53	26	55
																																	UVM	74	74		73
